# Supplementary material for: Reconfigurable multi-component micromachines driven by optoelectronic tweezers
Source: Nat Commun. 2021 Sep 9;12:5349. doi: 10.1038/s41467-021-25582-8 (PMC8429428; doi:10.1038/s41467-021-25582-8)
Supplement: Supplementary file 19 — Source Data [file 41467_2021_25582_MOESM19_ESM.zip]

Archive with 10 entries (9 files):
- source data/
- source data/figure2e.xlsx
- source data/figure2f.xlsx
- source data/figure3f.xlsx
- source data/figure3i.xlsx
- source data/figure4f.xlsx
- source data/figure5c.xlsx
- source data/figureS1b.xlsx
- source data/figureS5c.xlsx
- source data/figureS5d.xlsx
