# Supplementary material for: Reconfigurable multi-component micromachines driven by optoelectronic tweezers
Source: Nat Commun. 2021 Sep 9;12:5349. doi: 10.1038/s41467-021-25582-8 (PMC8429428; doi:10.1038/s41467-021-25582-8)
Supplement: Supplementary file 19 — Source Data [file 41467_2021_25582_MOESM19_ESM.zip › source data/figure2e.xlsx]

## Sheet: Angular velocity
60 um boundary	Voltage（V）	Angular Velocity (deg/s)					Average (deg/s)	Standard Deviation
	5	25.7143	30	36	45	32.7273	33.8883	6.49939
	10	90	120	80	102.857	102.857	99.1429	13.5104
	15	189.474	180	276.923	200	240	217.279	36.1527
	20	257.143	276.923	327.273	360	327.273	309.722	37.3745
	25	360	400	327.273	423.529	450	392.16	43.899
	30	450	514.286	553.846	480	480	495.626	35.5186
30 um boundary	Voltage（V）	Angular Velocity (deg/s)					Average (deg/s)
	5	36	34.2857	37.8947	36	42.3529	37.3067	2.76954
	10	120	81.8182	94.7368	80	90	93.311	14.3845
	15	163.636	156.522	240	257.143	266.667	216.794	47.143
	20	240	300	342.857	276.923	360	303.956	43.5684
	25	327.273	400	300	450	400	375.455	54.3633
	30	400	450	514.286	423.529	600	477.563	72.1592
10 um boundary	Voltage (V)	Angular Velocity (deg/s)					Average (deg/s)
	5	24	20	22.5	27.6923	16.3636	22.1112	3.80419
	10	36	51.4286	27.6923	60	40	43.0242	11.4225
	15	90	120	72	180	102.857	112.971	37.0159
	20	120	150	240	180	94.7368	156.947	50.4236
	25	240	200	144	276.923	300	232.185	55.6308
	30	360	400	276.923	400	276.923	342.769	55.7119
0 um boundary	Voltage (V)	Angular Velocity (deg/s)					Average (deg/s)
	5	18	14.4	18.9474	22.5	12	17.1695	3.65126
	10	36	30	25.7143	40	21.1765	30.5782	6.79045
	15	45	90	72	90	60	71.4	17.431
	20	32.7273	40	20	30	24	29.3455	6.94688
	25	NA	NA	NA	NA	NA
	30	NA	NA	NA	NA	NA
