# Supplementary material for: Reconfigurable multi-component micromachines driven by optoelectronic tweezers
Source: Nat Commun. 2021 Sep 9;12:5349. doi: 10.1038/s41467-021-25582-8 (PMC8429428; doi:10.1038/s41467-021-25582-8)
Supplement: Supplementary file 19 — Source Data [file 41467_2021_25582_MOESM19_ESM.zip › source data/figure2f.xlsx]

## Sheet: Sheet1
60 um boundary	Voltage（V）	Velocity (um/s)					Average Velocity (um/s)	Standard deviation
	5	120	130	70	100	90	102	21.3542
	10	330	280	250	200	250	262	42.6146
	15	350	430	450	400	520	430	56.2139
	20	650	700	550	500	650	610	73.4847
	25	950	800	750	730	800	806	77.0973
	30	900	1000	1100	900	1200	1020	116.619
30 um boundary	Voltage（V）	Velocity (um/s)					Average Velocity (um/s)	Standard deviation
	5	80	70	100	80	70	80	10.9545
	10	220	260	250	200	180	222	29.9333
	15	420	450	410	300	380	392	51.1468
	20	620	550	630	570	750	624	69.7424
	25	700	780	800	840	680	760	60.663
	30	1000	940	920	1130	870	972	89.3085
10 um boundary	Voltage (V)	Velocity (um/s)					Average Velocity (um/s)	Standard deviation
	5	50	60	30	40	30	42	11.6619
	10	150	140	160	100	90	128	27.8568
	15	220	200	280	230	200	226	29.3939
	20	340	330	500	320	300	358	72.2219
	25	400	420	500	300	350	394	67.4092
	30	400	520	650	480	460	502	83.5225
0 um boundary	Voltage (V)	Velocity (um/s)					Average Velocity (um/s)	Standard deviation
	5	20	30	40	50	20	32	11.6619
	10	80	100	150	70	90	98	27.8568
	15	90	150	160	70	120	118	34.2929
	20	70	90	120	90	60	86	20.5913
	25	NA	NA	NA	NA	NA
	30	NA	NA	NA	NA	NA
