# Supplementary material for: Reconfigurable multi-component micromachines driven by optoelectronic tweezers
Source: Nat Commun. 2021 Sep 9;12:5349. doi: 10.1038/s41467-021-25582-8 (PMC8429428; doi:10.1038/s41467-021-25582-8)
Supplement: Supplementary file 19 — Source Data [file 41467_2021_25582_MOESM19_ESM.zip › source data/figure3f.xlsx]

## Sheet: velocity of bead
Angular velocity (deg/s)	Thickness (um)	Time(s)-half circle			Speed (um/s)			Average (um/s)	Deviation
360	50	23.72	25.26	22.36	19.8667	18.6555	21.0751	19.8658	0.987776
300	50	45	53	43	10.472	8.8913	10.959	10.1074	0.882631
200	50	80	62	68	5.89049	7.60063	6.92998	6.80703	0.703555
Angular velocity (deg/s)	Thickness (um)	Time(s)-half circle			Speed (um/s)			Average (um/s)	Deviation
360	60	35	32	38	14.3616	15.708	13.2278	14.4324	1.01378
300	60	70	68	80	7.18078	7.39198	6.28319	6.95198	0.480708
200	60	104	116	150	4.83322	4.33323	3.35103	4.17249	0.615682
Angular velocity (deg/s)	Thickness (um)	Time(s)-half circle			Speed (um/s)			Average (um/s)	Deviation
360	70	54	66	56	9.8902	8.09198	9.53698	9.17305	0.777915
300	70	98	134	120	5.4497	3.9856	4.45059	4.62863	0.61083
200	70	148	126	160	3.60859	4.23866	3.33794	3.7284	0.377348
	Thickness (um)	Time(s)-half circle			Speed (um/s)			Average (um/s)	Deviation
Angular velocity (deg/s)	78	72	84	74	7.76672	6.65718	7.5568	7.3269	0.481253
360	78	138	124	168	4.0522	4.50971	3.32859	3.9635	0.48625
300	78	144	222	162	3.88336	2.51893	3.45187	3.28472	0.569425
200
Angular velocity (deg/s)	Thickness (um)	Time(s)-half circle			Speed (um/s)			Average (um/s)	Deviation
360	85	78	90	126	7.45121	6.45772	4.61266	6.17386	1.17609
300	85	126	180	170	4.61266	3.22886	3.41879	3.75344	0.612488
200	85	160	240	183	3.63247	2.42164	3.17593	3.07668	0.499273
Angular velocity (deg/s)	Thickness (um)	Time(s)-half circle			Speed (um/s)			Average (um/s)	Deviation
360	90	104	148	120	5.73945	4.03313	4.97419	4.91559	0.697835
300	90	180	200	215	3.31613	2.98451	2.77629	3.02564	0.222297
200	90	230	190	220	2.59523	3.14159	2.71319	2.81667	0.234747
Angular velocity (deg/s)	Thickness (um)	Time(s)-half circle			Speed (um/s)			Average (um/s)	Deviation
360	95	120	160	150	5.10509	3.82882	4.08407	4.33932	0.551413
300	95	200	220	235	3.06305	2.78459	2.60685	2.81817	0.18775
200	95	240	250	225	2.55254	2.45044	2.72271	2.57523	0.112306
