# Supplementary material for: Reconfigurable multi-component micromachines driven by optoelectronic tweezers
Source: Nat Commun. 2021 Sep 9;12:5349. doi: 10.1038/s41467-021-25582-8 (PMC8429428; doi:10.1038/s41467-021-25582-8)
Supplement: Supplementary file 19 — Source Data [file 41467_2021_25582_MOESM19_ESM.zip › source data/figure3i.xlsx]

## Sheet: Sheet1
Distance to the edge of micromotor（um）	Velocity (um/s)
50.3543	35.8584
56.1146	31.8535
56.8196	31.309
57.2653	30.9648
57.7223	30.8556
58.2553	30.339
59.1762	29.4467
62.2031	27.2598
64.1259	25.8707
70.7335	20.8462
70.7653	20.8367
73.5106	19.3254
75.3719	18.7264
75.3929	18.7175
84.3349	14.9033
89.8269	12.6539
93.2562	11.9917
95.4762	11.2723
95.9174	11.1294
103.361	9.314
105.593	8.79872
106.357	8.62213
107.595	8.51929
115.945	7.26261
116.627	7.15992
119.431	6.93575
119.711	6.91336
120.868	6.78762
122.468	6.63482
122.881	6.60081
129.883	6.02532
132.176	5.8073
132.906	5.76124
135.419	5.68187
136.399	5.65089
138.452	5.57768
143.214	5.53251
146.505	5.49254
150	5.45163
