# Supplementary material for: Reconfigurable multi-component micromachines driven by optoelectronic tweezers
Source: Nat Commun. 2021 Sep 9;12:5349. doi: 10.1038/s41467-021-25582-8 (PMC8429428; doi:10.1038/s41467-021-25582-8)
Supplement: Supplementary file 19 — Source Data [file 41467_2021_25582_MOESM19_ESM.zip › source data/figure4f.xlsx]

## Sheet: Raw
Voltage (V)	Cell velocity (um/s)- Light pattern manipulation					average (um/s)	Standard deviation		Cell diamemter (um)	liquid viscosity (pa.s)	Force（PN）	Force Faxen correction
5	5	6	5	4	3	4.6	1.0198		10	0.00103	0.446546	1.3773
10	8	10	9	7	9	8.6	1.0198		10	0.00103	0.834847	2.57495
15	13	15	10	8	11	11.4	2.41661		10	0.00103	1.10666	3.4133
20	15	17	19	22	18	18.2	2.31517		10	0.00103	1.76677	5.44931
Voltage (V)	Cell velocity (um/s)-Micromotor manipulation					average (um/s)	Standard deviation
5	8	10	9	8	5	8	1.67332		10	0.00103	0.776602	2.3953
10	15	12	13	14	17	14.2	1.72047		10	0.00103	1.37847	4.25166
15	25	20	18	25	20	21.6	2.87054		10	0.00103	2.09682	6.46731
20	35	42	40	30	35	36.4	4.22374		10	0.00103	3.53354	10.8986
