# Supplementary material for: Reconfigurable multi-component micromachines driven by optoelectronic tweezers
Source: Nat Commun. 2021 Sep 9;12:5349. doi: 10.1038/s41467-021-25582-8 (PMC8429428; doi:10.1038/s41467-021-25582-8)
Supplement: Supplementary file 19 — Source Data [file 41467_2021_25582_MOESM19_ESM.zip › source data/figure5c.xlsx]

## Sheet: Sheet1
one driving motor
20 Vpp@10 KHz
	Maxmium angular speed (deg/s)					Average (deg/s)	Stand
single motor	356	398.947	438.529	256.923	327.857	355.651	62.0697
two motors	160	170	110	190	100	146	39.1152
three motors	70	40	50	30	80	54	18.5472
four motors	20	30	10	40	20	24	10.198
