# Supplementary material for: Reconfigurable multi-component micromachines driven by optoelectronic tweezers
Source: Nat Commun. 2021 Sep 9;12:5349. doi: 10.1038/s41467-021-25582-8 (PMC8429428; doi:10.1038/s41467-021-25582-8)
Supplement: Supplementary file 19 — Source Data [file 41467_2021_25582_MOESM19_ESM.zip › source data/figureS1b.xlsx]

## Sheet: Sheet1
X (um)	Z（um）
0	-0.22293
0.36988	-0.12397
0.73976	-0.12261
1.10964	-0.14119
1.47952	-0.13347
1.8494	-0.20695
2.21929	-0.19151
2.58917	-0.18065
2.95905	-0.13429
3.32893	-0.12781
3.69881	-0.01067
4.06869	-0.16097
4.43857	-0.11265
4.80845	-0.19278
5.17833	-0.04193
5.54821	-0.11448
5.91809	-0.02924
6.28797	-0.03747
6.65786	-0.09395
7.02774	0.04181
7.39762	-0.10726
7.7675	-0.10314
8.13738	0.04893
8.50726	-0.01396
8.87714	-0.16135
9.24702	-0.13396
9.6169	-0.10049
9.98678	-0.03752
10.3567	-0.01624
10.7265	-0.03471
11.0964	0.00243
11.4663	-0.06305
11.8362	-0.03729
12.2061	-0.03833
12.576	-0.15317
12.9458	-0.05836
13.3157	-0.02453
13.6856	0.00748
14.0555	-0.08343
14.4253	-0.11911
14.7952	0.03938
15.1651	-0.05579
15.535	0.02369
15.9049	-0.02681
16.2748	-0.14799
16.6446	-0.1579
17.0145	-0.08082
17.3844	0.01347
17.7543	-0.05154
18.1242	0.04742
18.494	0.09381
18.8639	-0.04341
19.2338	0.03515
19.6037	-0.09019
19.9736	-0.11187
20.3435	-0.07718
20.7133	0.0442
21.0832	0.05323
21.4531	-0.03049
21.823	-0.03869
22.1928	0.06661
22.5627	-0.01887
22.9326	-0.09889
23.3025	-0.01943
23.6724	-0.0268
24.0423	-0.03013
24.4121	-0.00377
24.782	0.02427
25.1519	-0.00498
25.5218	-0.1343
25.8917	0.01113
26.2615	0.0279
26.6314	0.08549
27.0013	-0.02733
27.3712	-0.04634
27.7411	-0.03685
28.1109	0.07278
28.4808	0.08187
28.8507	-0.01848
29.2206	0.07861
29.5905	0.01938
29.9603	0.02143
30.3302	0.02704
30.7001	0.09227
31.07	0.01048
31.4399	0.00818
31.8098	-0.04755
32.1796	0.06996
32.5495	0.14557
32.9194	0.14339
33.2893	0.00284
33.6592	0.10055
34.029	0.08368
34.3989	0.08757
34.7688	0.00331
35.1387	0.0503
35.5086	0.03402
35.8784	0.0873
36.2483	0.05722
36.6182	0.12897
36.9881	0.11909
37.358	0.07178
37.7278	0.09983
38.0977	0.09676
38.4676	0.02896
38.8375	0.0767
39.2074	0.08653
39.5772	0.17659
39.9471	0.0017
40.317	0.1161
40.6869	0.22953
41.0568	0.15875
41.4267	0.14864
41.7965	0.12006
42.1664	0.08338
42.5363	0.09513
42.9062	0.06034
43.2761	0.1126
43.6459	0.21567
44.0158	0.12863
44.3857	0.14495
44.7556	0.02361
45.1255	0.16218
45.4954	0.08414
45.8652	0.14946
46.2351	0.1635
46.605	0.1858
46.9749	0.05961
47.3447	0.09384
47.7146	0.08498
48.0845	0.12905
48.4544	0.11473
48.8243	0.16395
49.1942	0.18467
49.564	0.20526
49.9339	0.20104
50.3038	0.12444
50.6737	0.12269
51.0436	0.095
51.4134	0.22509
51.7833	0.20809
52.1532	0.11405
52.5231	0.15164
52.893	0.21941
53.2628	0.18243
53.6327	0.27885
54.0026	0.19142
54.3725	0.02995
54.7424	0.18441
55.1123	0.03302
55.4821	0.17236
55.852	0.16588
56.2219	0.13448
56.5918	0.12767
56.9616	0.1796
57.3315	0.21696
57.7014	0.04896
58.0713	0.16309
58.4412	0.15742
58.8111	0.19563
59.1809	0.20879
59.5508	0.07068
59.9207	0.12652
60.2906	0.13957
60.6605	0.10726
61.0303	0.25577
61.4002	0.20553
61.7701	0.18908
62.14	0.21261
62.5099	0.08664
62.8798	0.1726
63.2496	0.18441
63.6195	0.14888
63.9894	0.28064
64.3593	0.31774
64.7292	0.16606
65.099	0.27734
65.4689	0.30061
65.8388	0.25665
66.2087	0.18498
66.5786	0.25892
66.9484	0.14166
67.3183	0.24535
67.6882	0.32107
68.0581	0.24213
68.428	0.21983
68.7978	0.31302
69.1677	0.28872
69.5376	0.33958
69.9075	0.19438
70.2774	0.33854
70.6472	0.21201
71.0171	0.25675
71.387	0.34735
71.7569	0.27176
72.1268	0.22972
72.4967	0.26965
72.8665	0.19748
73.2364	0.30777
73.6063	0.30572
73.9762	0.26835
74.3461	0.17621
74.7159	0.21199
75.0858	0.30332
75.4557	0.17142
75.8256	0.23246
76.1955	0.34994
76.5653	0.19424
76.9352	0.27961
77.3051	0.28769
77.675	0.20768
78.0449	0.19241
78.4147	0.35708
78.7846	0.18136
79.1545	0.32383
79.5244	0.34786
79.8943	0.33214
80.2641	0.24588
80.634	0.38355
81.0039	0.25688
81.3738	0.26482
81.7437	0.30983
82.1136	0.25774
82.4834	0.27421
82.8533	0.26144
83.2232	0.27291
83.5931	0.31875
83.963	0.34649
84.3328	0.32044
84.7027	0.3994
85.0726	0.38266
85.4425	0.27059
85.8124	0.29645
86.1822	0.31631
86.5521	0.32322
86.922	0.29538
87.2919	0.27956
87.6618	0.33312
88.0316	0.38491
88.4015	0.19141
88.7714	0.3703
89.1413	0.32217
89.5112	0.41725
89.8811	0.35725
90.2509	0.29948
90.6208	0.41059
90.9907	0.33492
91.3606	0.33165
91.7305	0.30956
92.1003	0.26486
92.4702	0.36357
92.8401	0.36299
93.21	0.37864
93.5799	0.24152
93.9497	0.32806
94.3196	0.26012
94.6895	0.3932
95.0594	0.32883
95.4293	0.37625
95.7991	0.41334
96.169	0.36271
96.5389	0.30284
96.9088	0.37447
97.2787	0.31592
97.6485	0.40273
98.0184	0.43182
98.3883	0.36179
98.7582	0.33718
99.1281	0.44774
99.498	0.42133
99.8678	0.39093
100.238	0.35262
100.608	0.41764
100.977	0.41681
101.347	0.29047
101.717	0.39383
102.087	0.44922
102.457	0.33854
102.827	0.39957
103.197	0.38294
103.567	0.38613
103.937	0.34169
104.306	0.32942
104.676	0.45005
105.046	0.42419
105.416	0.36718
105.786	0.43085
106.156	0.42717
106.526	0.50525
106.896	0.41426
107.265	0.47206
107.635	0.47097
108.005	0.38998
108.375	0.36905
108.745	0.43463
109.115	0.44288
109.485	0.32677
109.855	0.37731
110.224	0.44991
110.594	0.42967
110.964	0.36275
111.334	0.44531
111.704	0.39
112.074	0.46694
112.444	0.43462
112.814	0.47031
113.184	0.45627
113.553	0.316
113.923	0.37945
114.293	0.45063
114.663	0.4269
115.033	0.42949
115.403	0.34604
115.773	0.38777
116.143	0.42678
116.512	0.48336
116.882	0.41366
117.252	0.3403
117.622	0.4535
117.992	0.44689
118.362	0.43223
118.732	0.45932
119.102	0.43632
119.472	0.50155
119.841	0.37735
120.211	0.43119
120.581	0.39553
120.951	0.35878
121.321	0.39214
121.691	0.39543
122.061	0.49501
122.431	0.40082
122.8	0.5002
123.17	0.3795
123.54	0.47109
123.91	0.34161
124.28	0.4328
124.65	0.51191
125.02	0.43968
125.39	0.47573
125.759	0.4419
126.129	0.47038
126.499	0.49954
126.869	0.40941
127.239	0.56326
127.609	0.48432
127.979	0.5665
128.349	0.47878
128.719	0.56116
129.088	0.59354
129.458	0.48813
129.828	0.55202
130.198	0.53516
130.568	0.50954
130.938	0.65683
131.308	0.68151
131.678	0.63958
132.047	0.66678
132.417	0.74703
132.787	0.74795
133.157	0.66309
133.527	0.85659
133.897	0.79894
134.267	0.95167
134.637	1.12395
135.007	0.86587
135.376	1.2907
135.746	1.32683
136.116	1.42715
136.486	1.45303
136.856	1.87314
137.226	1.9171
137.596	2.20791
137.966	2.17294
138.335	2.46311
138.705	2.74934
139.075	3.91275
139.445	3.97718
139.815	5.63603
140.185	5.93106
140.555	7.9822
140.925	9.43721
141.294	10.1714
141.664	10.8576
142.034	9.43573
142.404	10.2998
142.774	10.3809
143.144	10.9838
143.514	13.7251
143.884	16.4879
144.254	20.6359
144.623	28.5369
144.993	34.6531
145.363	40.6663
145.733	43.883
146.103	48.9767
146.473	46.8038
146.843	48.4739
147.213	49.0743
147.582	51.8455
147.952	52.5414
148.322	53.2678
148.692	53.5012
149.062	55.1691
149.432	54.9613
149.802	56.4867
150.172	56.7058
150.542	56.5102
150.911	56.967
151.281	56.9828
151.651	57.3914
152.021	57.1402
152.391	56.9758
152.761	57.0261
153.131	57.6564
153.501	57.35
153.87	57.6234
154.24	57.6412
154.61	57.7182
154.98	57.816
155.35	57.4653
155.72	58.276
156.09	57.9314
156.46	58.5225
156.829	57.8129
157.199	58.131
157.569	58.0046
157.939	58.1933
158.309	58.1732
158.679	58.1031
159.049	57.5154
159.419	57.988
159.789	58.4241
160.158	58.2476
160.528	58.0321
160.898	58.068
161.268	58.4832
161.638	58.3838
162.008	58.82
162.378	58.3322
162.748	58.4301
163.117	58.5182
163.487	58.638
163.857	58.4485
164.227	58.5658
164.597	58.3616
164.967	58.5599
165.337	58.3186
165.707	58.5559
166.077	58.9629
166.446	58.681
166.816	58.8308
167.186	58.8692
167.556	58.9611
167.926	58.65
168.296	58.7102
168.666	58.1613
169.036	58.6441
169.405	58.3849
169.775	57.9148
170.145	58.539
170.515	58.4642
170.885	58.998
171.255	58.7055
171.625	58.7669
171.995	58.7084
172.364	58.6544
172.734	58.8651
173.104	58.7234
173.474	58.3531
173.844	58.4715
174.214	58.9871
174.584	58.0648
174.954	58.1405
175.324	58.5191
175.693	58.8185
176.063	58.3884
176.433	58.7591
176.803	58.5716
177.173	58.5825
177.543	59.2316
177.913	58.5706
178.283	58.2035
178.652	58.2876
179.022	58.6528
179.392	58.5254
179.762	58.7483
180.132	58.4189
180.502	58.4127
180.872	58.0204
181.242	58.422
181.612	58.5311
181.981	58.4933
182.351	58.765
182.721	58.5874
183.091	58.5273
183.461	58.5249
183.831	58.5459
184.201	58.2707
184.571	58.4446
184.94	58.6922
185.31	59.0352
185.68	58.5567
186.05	58.5171
186.42	58.8529
186.79	58.5044
187.16	58.7452
187.53	58.6594
187.899	59.0648
188.269	58.5604
188.639	58.8049
189.009	58.8212
189.379	59.1472
189.749	58.5576
190.119	58.5239
190.489	58.7089
190.859	59.0549
191.228	58.7399
191.598	58.813
191.968	59.1618
192.338	59.009
192.708	58.9916
193.078	59.1681
193.448	58.5153
193.818	58.8898
194.187	58.5772
194.557	59.0694
194.927	58.713
195.297	59.1255
195.667	59.2699
196.037	58.8009
196.407	58.6514
196.777	58.4958
197.147	58.8314
197.516	58.9826
197.886	58.963
198.256	58.7156
198.626	58.9991
198.996	59.1812
199.366	58.7864
199.736	58.9003
200.106	58.7768
200.475	59.3728
200.845	58.666
201.215	59.1417
201.585	59.0342
201.955	59.1367
202.325	59.2125
202.695	59.3192
203.065	59.5086
203.434	59.0046
203.804	59.5699
204.174	59.353
204.544	59.1403
204.914	59.4004
205.284	58.9471
205.654	58.7694
206.024	59.1967
206.394	58.9494
206.763	58.7795
207.133	57.5697
207.503	56.3826
207.873	54.4374
208.243	52.9428
208.613	50.7276
208.983	45.3316
209.353	42.1824
209.722	39.2586
210.092	37.3875
210.462	30.5168
210.832	31.0847
211.202	28.1918
211.572	30.098
211.942	29.3959
212.312	34.3813
212.681	35.3081
213.051	32.2923
213.421	27.9024
213.791	25.5619
214.161	26.4
214.531	27.1707
214.901	26.1036
215.271	23.4361
215.641	25.0835
216.01	26.1546
217.49	23.0553
219.339	25.7812
220.819	18.7928
221.189	17.6379
221.559	11.1486
221.929	10.278
222.298	8.56516
222.668	6.48273
223.038	4.2068
223.408	3.54697
223.778	2.4917
224.148	2.05117
224.518	1.44852
224.888	1.63796
225.257	1.0817
225.627	1.32948
225.997	1.2235
226.367	0.95112
226.737	1.01831
227.107	0.90469
227.477	0.92134
227.847	0.76746
228.216	0.79246
228.586	0.94903
228.956	0.86528
229.326	0.94263
229.696	0.86557
230.066	1.02209
230.436	0.87101
230.806	0.89723
231.176	0.84234
231.545	0.86548
231.915	0.91727
232.285	0.88934
232.655	0.88004
233.025	0.89246
233.395	0.87972
233.765	0.85682
234.135	0.87735
234.504	0.88662
234.874	0.97359
235.244	0.88348
235.614	0.97348
235.984	0.92507
236.354	0.93818
236.724	1.01867
237.094	0.9965
237.464	0.97261
237.833	0.8486
238.203	0.91009
238.573	0.93146
238.943	0.98501
239.313	1.13697
239.683	1.00839
240.053	1.02484
240.423	0.94131
240.792	0.8983
241.162	0.97516
241.532	0.99285
241.902	1.12242
242.272	1.03185
242.642	1.22671
243.012	1.14867
243.382	1.26329
243.751	1.15743
244.121	1.25391
244.491	1.28732
244.861	1.3087
245.231	1.27083
245.601	1.31331
245.971	1.39907
246.341	1.66585
246.711	1.63144
247.08	1.86891
247.45	2.17716
247.82	1.93539
248.19	2.20455
248.56	2.49669
248.93	2.4667
249.3	2.83823
249.67	3.82288
250.039	4.46485
250.409	5.73605
250.779	6.83324
251.149	8.64393
251.519	9.81431
251.889	13.7453
252.259	17.1011
252.629	18.9906
252.999	21.9863
253.368	21.6027
253.738	--
254.108	23.7507
254.478	26.6333
254.848	25.4612
255.218	19.9822
255.588	--
255.958	19.6124
256.327	22.9325
256.697	24.2551
257.067	23.6774
257.437	27.4832
257.807	22.8805
258.177	29.5823
258.547	31.1493
258.917	31.758
259.286	28.283
259.656	27.4509
260.026	32.0506
260.396	38.3137
260.766	41.7831
261.136	46.7526
261.506	50.2132
261.876	48.3993
262.246	51.525
262.615	52.0129
262.985	53.4688
263.355	52.8077
263.725	55.4475
264.095	55.5546
264.465	55.5999
264.835	56.5014
265.205	56.0416
265.574	57.188
265.944	57.1624
266.314	57.795
266.684	58.2648
267.054	57.8344
267.424	58.6368
267.794	58.8532
268.164	58.3394
268.534	58.587
268.903	58.9428
269.273	59.2927
269.643	58.9537
270.013	58.4362
270.383	59.011
270.753	58.3352
271.123	59.167
271.493	58.915
271.862	58.3877
272.232	58.8259
272.602	58.8638
272.972	58.6851
273.342	58.9959
273.712	59.0286
274.082	58.8687
274.452	58.5692
274.821	58.9116
275.191	58.6946
275.561	58.5628
275.931	58.7386
276.301	59.0422
276.671	58.9515
277.041	58.9832
277.411	59.2673
277.781	59.1748
278.15	58.8577
278.52	59.4305
278.89	59.3265
279.26	59.5301
279.63	59.4034
280	58.8025
280.37	59.4017
280.74	58.9557
281.109	59.4061
281.479	59.2766
281.849	59.1833
282.219	59.2328
282.589	59.3439
282.959	59.3295
283.329	58.9436
283.699	58.9478
284.068	59.3095
284.438	59.3336
284.808	59.4365
285.178	59.4561
285.548	59.5052
285.918	59.4555
286.288	59.4233
286.658	59.4736
287.028	59.8304
287.397	60.0286
287.767	59.6365
288.137	59.4907
288.507	59.614
288.877	59.5035
289.247	59.7034
289.617	60.0196
289.987	59.4733
290.356	59.4602
290.726	59.2726
291.096	59.8258
291.466	59.283
291.836	59.3348
292.206	59.3492
292.576	60.0486
292.946	59.752
293.316	59.9482
293.685	59.4952
294.055	59.5109
294.425	59.8725
294.795	59.4777
295.165	59.0695
295.535	59.4694
295.905	58.93
296.275	59.3321
296.644	59.5389
297.014	59.8828
297.384	59.4454
297.754	58.8389
298.124	59.1339
298.494	59.4898
298.864	58.961
299.234	59.5735
299.603	58.998
299.973	58.5003
300.343	59.3384
300.713	59.3936
301.083	58.8981
301.453	59.245
301.823	59.0573
302.193	58.7554
302.563	59.5469
302.932	59.1587
303.302	59.2446
303.672	59.1465
304.042	59.3636
304.412	59.451
304.782	58.8995
305.152	58.7119
305.522	59.1026
305.891	59.5772
306.261	58.7323
306.631	59.045
307.001	59.0871
307.371	58.5982
307.741	59.0213
308.111	59.2249
308.481	59.3684
308.851	59.1252
309.22	59.117
309.59	59.3145
309.96	59.5136
310.33	59.4329
310.7	59.0189
311.07	59.1051
311.44	58.9166
311.81	59.017
312.179	59.0673
312.549	59.4185
312.919	58.6852
313.289	59.0099
313.659	59.0221
314.029	59.0286
314.399	59.3503
314.769	59.639
315.138	59.128
315.508	58.9882
315.878	59.2356
316.248	59.4824
316.618	59.4808
316.988	59.5478
317.358	59.2358
317.728	58.9263
318.098	59.471
318.467	59.6869
318.837	59.0333
319.207	58.8858
319.577	59.8202
319.947	59.184
320.317	59.1587
320.687	59.1496
321.057	58.9142
321.426	58.9167
321.796	58.428
322.166	57.4109
322.536	57.1661
322.906	56.0795
323.276	51.5031
323.646	48.6244
324.016	45.8141
324.385	40.6663
324.755	36.3696
325.125	32.2186
325.495	32.2476
325.865	32.8915
326.235	28.0919
326.605	24.4098
326.975	22.0653
327.345	21.0827
327.714	18.9068
328.084	21.0163
328.454	20.8213
328.824	14.2286
329.194	13.3233
329.564	10.4855
329.934	11.0924
330.304	11.6223
330.673	13.6757
331.043	12.5142
331.413	10.405
331.783	7.78135
332.153	5.47651
332.523	5.75692
332.893	5.20843
333.263	4.29642
333.633	3.47353
334.002	3.43646
334.372	2.68068
334.742	2.61203
335.112	2.57739
335.482	2.17106
335.852	2.27611
336.222	2.14988
336.592	2.18791
336.961	1.9183
337.331	1.88665
337.701	1.79125
338.071	1.74898
338.441	1.67787
338.811	1.71067
339.181	1.69813
339.551	1.66455
339.921	1.72061
340.29	1.72618
340.66	1.69983
341.03	1.64856
341.4	1.76783
341.77	1.68503
342.14	1.63168
342.51	1.70359
342.88	1.77467
343.249	1.72325
343.619	1.51727
343.989	1.66978
344.359	1.57888
344.729	1.66992
345.099	1.65125
345.469	1.69138
345.839	1.69978
346.208	1.714
346.578	1.72525
346.948	1.70619
347.318	1.6254
347.688	1.66591
348.058	1.68027
348.428	1.52044
348.798	1.70184
349.168	1.62176
349.537	1.61735
349.907	1.69831
350.277	1.7746
350.647	1.68011
351.017	1.61879
351.387	1.67082
351.757	1.75148
352.127	1.784
352.496	1.57867
352.866	1.80858
353.236	1.72064
353.606	1.67666
353.976	1.73239
354.346	1.72851
354.716	1.73294
355.086	1.72097
355.456	1.57671
355.825	1.7155
356.195	1.70466
356.565	1.66371
356.935	1.69068
357.305	1.78358
357.675	1.83728
358.045	1.7763
358.415	1.82451
358.784	1.74115
359.154	1.75601
359.524	1.70809
359.894	1.78217
360.264	1.65556
360.634	1.81102
361.004	1.67419
361.374	1.71602
361.743	1.82907
362.113	1.7036
362.483	1.92543
362.853	1.78376
363.223	1.79011
363.593	1.85067
363.963	1.74458
364.333	1.85091
364.703	1.80681
365.072	1.77959
365.442	1.82507
365.812	1.78188
366.182	1.73736
366.552	1.78005
366.922	1.68235
367.292	1.82143
367.662	1.78706
368.031	1.79768
368.401	1.84071
368.771	1.87445
369.141	1.79223
369.511	1.87311
369.881	1.87504
370.251	1.93744
370.621	1.81146
370.991	1.85566
371.36	1.88851
371.73	1.80387
372.1	1.80601
372.47	1.87215
372.84	1.87428
373.21	1.88409
373.58	1.73111
373.95	1.82968
374.319	1.87418
374.689	1.97193
375.059	1.92951
375.429	1.86928
375.799	1.93527
376.169	1.88156
376.539	1.91041
376.909	1.72988
377.278	1.8654
377.648	1.83405
378.018	1.91252
378.388	1.92745
378.758	1.9758
379.128	1.92332
379.498	1.82918
379.868	1.88292
380.238	1.8273
380.607	1.92278
380.977	1.93683
381.347	1.89195
381.717	1.97951
382.087	1.93188
382.457	1.93118
382.827	1.85276
383.197	1.9081
383.566	1.95992
383.936	1.86222
384.306	1.85467
384.676	1.89914
385.046	1.97828
385.416	2.01204
385.786	1.95843
386.156	1.89688
386.525	1.92795
386.895	1.93573
387.265	1.85449
387.635	1.94075
388.005	1.89207
388.375	1.93182
388.745	2.07785
389.115	1.8533
389.485	1.99751
389.854	1.96255
390.224	1.97991
390.594	1.9162
390.964	2.02746
391.334	2.00191
391.704	1.95038
392.074	1.8733
392.444	2.0094
392.813	1.99472
393.183	2.0136
393.553	1.96726
393.923	1.95542
394.293	1.87432
394.663	1.95166
395.033	2.00984
395.403	1.95834
395.773	2.03027
396.142	2.01835
396.512	2.05691
396.882	2.06011
397.252	2.03549
397.622	2.032
397.992	1.88496
398.362	2.02971
398.732	1.97108
399.101	2.05977
399.471	2.12331
399.841	2.10319
400.211	2.06967
400.581	2.0501
400.951	2.07584
401.321	1.97736
401.691	2.14246
402.06	2.1928
402.43	2.12071
402.8	1.98245
403.17	2.11049
403.54	2.17797
403.91	2.07437
404.28	2.10686
404.65	2.06675
405.02	2.02055
405.389	2.14939
405.759	1.9936
406.129	2.06804
406.499	2.01137
406.869	2.05309
407.239	2.16058
407.609	1.99056
407.979	2.11444
408.348	2.10755
408.718	1.99819
409.088	2.14686
409.458	2.1347
409.828	2.07486
410.198	2.12184
410.568	2.10534
410.938	2.10655
411.308	2.16264
411.677	2.02582
412.047	2.05547
412.417	2.14806
412.787	2.08087
413.157	2.12902
413.527	2.13372
413.897	2.07981
414.267	2.19568
414.636	2.11217
415.006	2.084
415.376	2.13613
415.746	2.04383
416.116	2.09097
416.486	2.13145
416.856	2.01655
417.226	2.14898
417.595	2.06977
417.965	2.05134
418.335	2.15684
418.705	2.02353
419.075	2.21968
419.445	2.08581
419.815	2.17096
420.185	2.15177
420.555	2.16139
420.924	2.22796
421.294	2.0146
421.664	2.18018
422.034	2.04378
422.404	2.13739
422.774	2.11034
423.144	2.10537
423.514	2.08336
423.883	2.03887
424.253	2.19999
424.623	2.17524
424.993	2.33198
425.363	2.16627
425.733	2.1903
426.103	2.25344
426.473	2.17104
426.842	2.09935
427.212	2.29508
427.582	2.25211
427.952	2.17853
428.322	2.18526
428.692	2.09141
429.062	2.17104
429.432	2.12665
429.802	2.06566
430.171	2.07398
430.541	2.24243
430.911	2.13545
431.281	2.15876
431.651	2.18942
432.021	2.37365
432.391	2.17626
432.761	2.21311
433.13	2.14016
433.5	2.2291
433.87	2.18256
434.24	2.20614
434.61	2.11377
434.98	2.20978
435.35	2.28626
435.72	2.10587
436.09	2.16328
436.459	2.28911
436.829	2.06688
437.199	2.24734
437.569	2.21744
437.939	2.39589
438.309	2.1718
438.679	2.17495
439.049	2.34013
439.418	2.21145
439.788	2.33111
440.158	2.17242
440.528	2.31476
440.898	2.25866
441.268	2.28008
441.638	2.17057
442.008	2.31878
442.377	2.18341
442.747	2.18918
443.117	2.22947
443.487	2.1491
443.857	2.2589
444.227	2.25012
444.597	2.24791
444.967	2.27612
445.337	2.30725
445.706	2.21312
446.076	2.23514
446.446	2.27939
446.816	2.26736
447.186	2.31307
447.556	2.25884
447.926	2.28919
448.296	2.38369
448.665	2.06781
449.035	2.19222
449.405	2.25919
449.775	2.3208
450.145	2.28043
450.515	2.23658
450.885	2.32323
451.255	2.36778
451.625	2.26978
451.994	2.28969
452.364	2.24931
452.734	2.22551
453.104	2.2717
453.474	2.29885
453.844	2.11322
454.214	2.29311
454.584	2.2939
454.953	2.35183
455.323	2.3195
455.693	2.22762
456.063	2.26289
456.433	2.18557
456.803	2.22885
457.173	2.28404
457.543	2.40535
457.913	2.36241
458.282	2.3116
458.652	2.2333
459.022	2.2595
459.392	2.40292
459.762	2.17424
460.132	2.22114
460.502	2.3336
460.872	2.30808
461.241	2.2785
461.611	2.34458
461.981	2.2825
462.351	2.23314
462.721	2.33337
463.091	2.2227
463.461	2.33481
463.831	2.36057
464.2	2.37642
464.57	2.40787
464.94	2.31998
465.31	2.29006
465.68	2.35882
466.05	2.40253
466.42	2.3391
466.79	2.33792
467.16	2.39383
467.529	2.40649
467.899	2.31806
468.269	2.23703
468.639	2.37963
469.009	2.24001
469.379	2.40105
469.749	2.34098
470.119	2.41038
470.488	2.56201
470.858	2.38229
471.228	2.24704
471.598	2.33777
471.968	2.48379
472.338	2.34184
472.708	2.42446
473.078	2.49315
473.448	2.27626
473.817	2.3427
474.187	2.47061
474.557	2.43049
474.927	2.45674
475.297	2.34005
475.667	2.422
476.037	2.27593
