# Supplementary material for: Reconfigurable multi-component micromachines driven by optoelectronic tweezers
Source: Nat Commun. 2021 Sep 9;12:5349. doi: 10.1038/s41467-021-25582-8 (PMC8429428; doi:10.1038/s41467-021-25582-8)
Supplement: Supplementary file 19 — Source Data [file 41467_2021_25582_MOESM19_ESM.zip › source data/figureS5c.xlsx]

## Sheet: Sheet1
X (um)	Z（um）
0	0.28597
0.36988	0.24465
0.73976	0.15885
1.10964	0.13469
1.47952	0.18924
1.8494	0.21854
2.21929	0.32874
2.58917	0.1979
2.95905	0.18681
3.32893	0.11662
3.69881	0.3555
4.06869	0.19756
4.43857	0.10872
4.80845	0.12841
5.17833	0.23315
5.54821	0.15082
5.91809	0.15558
6.28797	0.15107
6.65786	0.25912
7.02774	0.19973
7.39762	0.18981
7.7675	0.33751
8.13738	0.24774
8.50726	0.22232
8.87714	0.25817
9.24702	0.18153
9.6169	0.25656
9.98678	0.26222
10.3567	0.13963
10.7265	0.12858
11.0964	0.24552
11.4663	0.15956
11.8362	0.19437
12.2061	0.19214
12.576	0.22563
12.9458	0.16731
13.3157	0.1845
13.6856	0.07826
14.0555	0.09555
14.4253	0.12643
14.7952	0.23085
15.1651	0.26328
15.535	0.06334
15.9049	0.30207
16.2748	0.24504
16.6446	0.25962
17.0145	0.15856
17.3844	0.12659
17.7543	0.23222
18.1242	0.15947
18.494	0.2055
18.8639	0.16544
19.2338	0.28488
19.6037	0.16178
19.9736	0.09441
20.3435	0.16187
20.7133	0.1767
21.0832	0.15256
21.4531	0.16401
21.823	0.22054
22.1928	0.23368
22.5627	0.14723
22.9326	0.15984
23.3025	0.1168
23.6724	0.19675
24.0423	0.14226
24.4121	0.20539
24.782	0.10955
25.1519	0.15977
25.5218	0.23775
25.8917	0.11764
26.2615	0.22254
26.6314	0.22566
27.0013	0.13096
27.3712	0.1063
27.7411	0.1272
28.1109	0.16039
28.4808	0.13414
28.8507	0.13512
29.2206	0.08403
29.5905	0.12915
29.9603	0.18903
30.3302	0.1432
30.7001	0.12405
31.07	0.10529
31.4399	0.16925
31.8098	0.10995
32.1796	0.14644
32.5495	0.10375
32.9194	0.23165
33.2893	0.13832
33.6592	0.16165
34.029	0.07691
34.3989	0.1012
34.7688	0.13526
35.1387	0.18994
35.5086	0.10583
35.8784	0.11108
36.2483	0.15035
36.6182	0.22936
36.9881	0.22653
37.358	0.1289
37.7278	0.21105
38.0977	0.14744
38.4676	0.18428
38.8375	0.1815
39.2074	0.17478
39.5772	0.15571
39.9471	0.0323
40.317	0.08159
40.6869	0.2207
41.0568	0.12487
41.4267	0.11099
41.7965	0.0342
42.1664	0.09616
42.5363	0.15513
42.9062	0.08042
43.2761	0.19544
43.6459	0.10334
44.0158	0.13069
44.3857	0.08967
44.7556	0.14173
45.1255	0.03624
45.4954	0.15789
45.8652	0.08519
46.2351	0.13271
46.605	0.118
46.9749	0.20323
47.3447	0.14969
47.7146	0.14076
48.0845	0.07332
48.4544	0.12801
48.8243	0.14434
49.1942	0.1748
49.564	0.0854
49.9339	0.19202
50.3038	0.10876
50.6737	0.0525
51.0436	0.14312
51.4134	0.20836
51.7833	0.07765
52.1532	0.15313
52.5231	0.01102
52.893	0.08421
53.2628	0.16232
53.6327	0.04315
54.0026	0.05519
54.3725	0.05564
54.7424	0.09196
55.1123	0.08161
55.4821	0.07397
55.852	0.17141
56.2219	0.08538
56.5918	0.14161
56.9616	0.06711
57.3315	0.09431
57.7014	0.02777
58.0713	0.14357
58.4412	0.15125
58.8111	0.12409
59.1809	0.1267
59.5508	0.06715
59.9207	0.08632
60.2906	0.05358
60.6605	0.09029
61.0303	0.1056
61.4002	0.0484
61.7701	0.0593
62.14	0.00724
62.5099	0.16709
62.8798	0.07749
63.2496	0.03668
63.6195	0.0583
63.9894	0.09979
64.3593	0.07529
64.7292	0.00653
65.099	0.05259
65.4689	0.0953
65.8388	0.10886
66.2087	0.02997
66.5786	0.05188
66.9484	0.16172
67.3183	-0.01758
67.6882	0.00154
68.0581	0.09742
68.428	0.11368
68.7978	0.02518
69.1677	0.02314
69.5376	0.04222
69.9075	0.12862
70.2774	0.0502
70.6472	-0.00659
71.0171	0.0373
71.387	0.06449
71.7569	0
72.1268	0.02546
72.4967	-0.04169
72.8665	0.07029
73.2364	0.03273
73.6063	-0.00735
73.9762	0.06976
74.3461	0.03881
74.7159	-0.00291
75.0858	0.11478
75.4557	0.09234
75.8256	0.1276
76.1955	-0.00471
76.5653	0.09562
76.9352	0.08761
77.3051	0.06479
77.675	-0.01178
78.0449	-0.0089
78.4147	-0.09505
78.7846	0.07232
79.1545	0.09332
79.5244	0.04304
79.8943	0.01549
80.2641	-0.03147
80.634	0.02639
81.0039	0.02281
81.3738	0.11347
81.7437	0.08065
82.1136	0.13691
82.4834	0.06985
82.8533	0.03832
83.2232	0.04744
83.5931	0.01022
83.963	0.00995
84.3328	0.07803
84.7027	0.10389
85.0726	0.08314
85.4425	0.000292859
85.8124	0.04453
86.1822	0.0732
86.5521	0.09717
86.922	0.11854
87.2919	-0.02097
87.6618	-0.0165
88.0316	0.02348
88.4015	0.11621
88.7714	0.0258
89.1413	0.071
89.5112	0.1063
89.8811	0.07055
90.2509	0.07635
90.6208	0.09809
90.9907	0.10639
91.3606	0.12195
91.7305	0.09777
92.1003	0.17908
92.4702	0.26739
92.8401	0.3687
93.21	0.28679
93.5799	0.3299
93.9497	0.40188
94.3196	0.38531
94.6895	0.1842
95.0594	0.3164
95.4293	0.3171
95.7991	0.36187
96.169	0.50263
96.5389	0.65288
96.9088	0.71967
97.2787	0.98224
97.6485	1.4662
98.0184	2.06317
98.3883	3.30169
98.7582	4.44024
99.1281	6.75515
99.498	10.8065
99.8678	13.0423
100.238	18.4636
100.608	26.6977
100.977	24.7981
101.347	21.9126
101.717	19.602
102.087	21.6151
102.457	25.7864
102.827	27.8223
103.197	29.0621
103.567	30.5229
103.937	30.484
104.306	29.5551
104.676	29.6621
105.046	30.2426
105.416	30.2294
105.786	30.4681
106.156	30.4857
106.526	30.4951
106.896	30.5069
107.265	30.6104
107.635	30.5489
108.005	30.7266
108.375	30.7118
108.745	30.5831
109.115	30.4969
109.485	30.6225
109.855	30.6328
110.224	30.5217
110.594	30.495
110.964	30.4531
111.334	30.6652
111.704	30.5535
112.074	30.7327
112.444	30.5625
112.814	30.6025
113.184	30.5374
113.553	30.3478
113.923	30.3783
114.293	30.5276
114.663	30.6187
115.033	30.5675
115.403	30.582
115.773	30.5404
116.143	30.6375
116.512	30.5617
116.882	30.6404
117.252	30.7634
117.622	30.6448
117.992	30.7153
118.362	30.4949
118.732	30.6351
119.102	30.659
119.472	30.4966
119.841	30.4502
120.211	30.4199
120.581	30.6915
120.951	30.4926
121.321	30.5259
121.691	30.8215
122.061	30.6541
122.431	30.5431
122.8	30.5474
123.17	30.6186
123.54	30.6272
123.91	30.6421
124.28	30.7348
124.65	30.6797
125.02	30.6624
125.39	30.66
125.759	30.476
126.129	30.5183
126.499	30.6953
126.869	30.6216
127.239	30.5633
127.609	30.525
127.979	30.7273
128.349	30.6399
128.719	30.5207
129.088	30.6154
129.458	30.8342
129.828	30.5887
130.198	30.5538
130.568	30.5896
130.938	30.3577
131.308	30.5227
131.678	30.7293
132.047	30.4958
132.417	30.5357
132.787	30.5973
133.157	30.511
133.527	30.6582
133.897	30.6238
134.267	30.537
134.637	30.5061
135.007	30.4481
135.376	30.5929
135.746	30.6481
136.116	30.6094
136.486	30.6259
136.856	30.4532
137.226	30.6926
137.596	30.6259
137.966	30.7159
138.335	30.5727
138.705	30.626
139.075	30.7529
139.445	30.4944
139.815	30.6913
140.185	30.8305
140.555	30.4822
140.925	30.5878
141.294	30.5529
141.664	30.4893
142.034	30.5803
142.404	30.7193
142.774	30.6589
143.144	30.3023
143.514	30.6567
143.884	30.5342
144.254	30.7087
144.623	30.8225
144.993	30.591
145.363	30.4227
145.733	30.4902
146.103	30.6462
146.473	30.4136
146.843	30.6668
147.213	30.3482
147.582	30.736
147.952	30.4827
148.322	30.3959
148.692	30.2873
149.062	30.1999
149.432	30.5513
149.802	30.5782
150.172	30.7882
150.542	30.6364
150.911	30.8008
151.281	30.4589
151.651	30.739
152.021	30.4801
152.391	30.6197
152.761	30.4865
153.131	30.5462
153.501	30.5847
153.87	30.3435
154.24	30.7258
154.61	30.4667
154.98	30.6325
155.35	30.4987
155.72	30.7019
156.09	30.5977
156.46	30.476
156.829	30.6694
157.199	30.6611
157.569	30.7295
157.939	30.7327
158.309	30.7971
158.679	30.4972
159.049	30.6137
159.419	30.7847
159.789	30.5679
160.158	30.7622
160.528	30.8544
160.898	30.6086
161.268	30.6889
161.638	30.8987
162.008	30.7066
162.378	30.6421
162.748	30.9058
163.117	30.6349
163.487	30.527
163.857	30.7471
164.227	30.5904
164.597	30.7218
164.967	30.9157
165.337	30.701
165.707	30.5773
166.077	30.6733
166.446	30.6302
166.816	30.6387
167.186	30.8293
167.556	30.8438
167.926	30.7012
168.296	30.7379
168.666	30.7669
169.036	30.5943
169.405	30.533
169.775	30.8198
170.145	30.5553
170.515	30.6739
170.885	30.6855
171.255	30.6623
171.625	30.601
171.995	30.8193
172.364	30.6796
172.734	30.4715
173.104	30.6037
173.474	30.7733
173.844	30.8047
174.214	30.8171
174.584	30.6031
174.954	30.5632
175.324	30.8467
175.693	30.6493
176.063	31.0868
176.433	30.7093
176.803	30.6624
177.173	30.8602
177.543	30.6283
177.913	30.6241
178.283	30.6027
178.652	30.6164
179.022	30.673
179.392	30.8465
179.762	30.7782
180.132	30.9017
180.502	30.7195
180.872	30.845
181.242	30.696
181.612	30.7826
181.981	30.7149
182.351	30.663
182.721	30.7741
183.091	30.5404
183.461	30.4143
183.831	30.8307
184.201	30.9035
184.571	30.5169
184.94	30.8581
185.31	30.9483
185.68	30.7434
186.05	30.6558
186.42	30.6468
186.79	30.7364
187.16	30.7499
187.53	30.6121
187.899	30.6535
188.269	30.6883
188.639	30.6497
189.009	30.5788
189.379	30.5453
189.749	30.5006
190.119	30.6444
190.489	30.5065
190.859	30.3703
191.228	30.6707
191.598	30.7121
191.968	30.6411
192.338	30.3917
192.708	30.494
193.078	30.3689
193.448	30.4821
193.818	30.5556
194.187	30.324
194.557	30.6111
194.927	30.7128
195.297	30.4094
195.667	30.1798
196.037	30.4456
196.407	30.4802
196.777	30.4645
197.147	30.1482
197.516	30.2359
197.886	30.585
198.256	30.6552
198.626	30.6027
198.996	30.296
199.366	30.6033
199.736	30.6964
200.106	30.5346
200.475	30.7059
200.845	30.501
201.215	30.4189
201.585	30.2752
201.955	30.2989
202.325	30.6288
202.695	30.1879
203.065	30.3757
203.434	30.0651
203.804	30.5415
204.174	30.3519
204.544	30.2646
204.914	30.5722
205.284	30.7414
205.654	30.2256
206.024	30.5641
206.394	30.3397
206.763	30.3138
207.133	30.1946
207.503	30.4213
207.873	30.1882
208.243	30.6666
208.613	30.4637
208.983	30.5522
209.353	30.5988
209.722	30.3356
210.092	30.1942
210.462	30.8267
210.832	30.3423
211.202	30.2672
211.572	30.7112
211.942	30.9287
212.312	30.4737
212.681	30.3019
213.051	30.5661
213.421	30.6495
213.791	30.3563
214.161	30.7174
214.531	30.5962
214.901	30.4158
215.271	30.4063
215.641	30.486
216.01	30.8909
216.38	30.4718
216.75	30.734
217.12	30.1417
217.49	30.6116
217.86	30.6326
218.23	30.5038
218.6	31.0479
218.969	30.7366
219.339	30.962
219.709	30.4723
220.079	30.637
220.449	30.6574
220.819	30.7248
221.189	30.5869
221.559	30.6018
221.929	30.6207
222.298	30.5563
222.668	30.3941
223.038	30.6616
223.408	30.5813
223.778	30.3534
224.148	30.6006
224.518	30.6472
224.888	30.5797
225.257	30.672
225.627	30.4823
225.997	30.7065
226.367	30.635
226.737	30.7688
227.107	30.8311
227.477	30.5778
227.847	30.4808
228.216	30.2895
228.586	30.7261
228.956	30.6213
229.326	30.7707
229.696	30.6967
230.066	30.7313
230.436	30.725
230.806	30.7575
231.176	30.6744
231.545	30.7814
231.915	30.4856
232.285	30.3644
232.655	30.7059
233.025	30.5975
233.395	30.3413
233.765	30.6399
234.135	30.4595
234.504	30.5341
234.874	30.5728
235.244	30.552
235.614	30.4623
235.984	30.7084
236.354	30.5419
236.724	30.5207
237.094	30.3936
237.464	30.6409
237.833	30.4601
238.203	30.692
238.573	30.6107
238.943	30.8441
239.313	30.2704
239.683	30.4066
240.053	30.6974
240.423	30.6425
240.792	30.7801
241.162	30.7098
241.532	30.605
241.902	30.499
242.272	30.7077
242.642	30.5765
243.012	30.4215
243.382	30.6919
243.751	30.0534
244.121	31.031
244.491	30.235
244.861	30.3623
245.231	30.1312
245.601	30.4427
245.971	30.0956
246.341	30.1119
246.711	29.5052
247.08	28.3358
247.45	31.0775
247.82	29.6553
248.19	29.432
248.56	29.5141
248.93	29.1563
249.3	30.1202
249.67	25.9578
250.039	29.4794
250.409	22.8442
250.779	24.4855
251.149	21.1432
251.519	20.3039
251.889	19.964
252.259	20.4424
252.629	14.576
252.999	9.15282
253.368	7.66063
253.738	7.20045
254.108	4.75209
254.478	2.27501
254.848	1.09985
255.218	1.10031
255.588	0.96377
255.958	0.38811
256.327	0.62157
256.697	0.43747
257.067	0.25253
257.437	0.25548
257.807	0.1983
258.177	0.2108
258.547	0.17351
258.917	0.05668
259.286	0.12617
259.656	0.05763
260.026	0.08353
260.396	0.03699
260.766	0.11184
261.136	0.06221
261.506	-0.02401
261.876	-0.07718
262.246	-0.04875
262.615	0.00671
262.985	-0.0047
263.355	0.04746
263.725	-0.01914
264.095	-0.0653
264.465	-0.0445
264.835	0.01268
265.205	0.06723
265.574	-0.07997
265.944	-0.05419
266.314	0.05832
266.684	0.06243
267.054	-0.02333
267.424	0.03065
267.794	-0.09906
268.164	-0.04881
268.534	-0.06675
268.903	0.03242
269.273	-0.02158
269.643	-0.05668
270.013	0.02855
270.383	-0.01584
270.753	-0.07498
271.123	-0.01005
271.493	-0.05393
271.862	-0.03342
272.232	-0.03361
272.602	0.04568
272.972	-0.03124
273.342	-0.02734
273.712	0.00264
274.082	-0.0526
274.452	0.03415
274.821	-0.06247
275.191	-0.05308
275.561	-0.04698
275.931	0.03975
276.301	-0.04799
276.671	-0.05296
277.041	-0.00732
277.411	0.01517
277.781	-0.03811
278.15	-0.02155
278.52	-0.03515
278.89	0.04525
279.26	-0.01415
279.63	-0.01987
280	-0.0879
280.37	0.00225
280.74	-0.03677
281.109	-0.05319
281.479	-0.02464
281.849	0.0207
282.219	0.04652
282.589	-0.00743
282.959	-0.0887
283.329	0.06302
283.699	-0.05568
284.068	-0.02608
284.438	-0.07967
284.808	-0.03078
285.178	-0.04913
285.548	0.05438
285.918	-0.07723
286.288	0.03207
286.658	-0.05916
287.028	-0.03527
287.397	-0.08616
287.767	0.01806
288.137	-0.02986
288.507	0.0565
288.877	-0.03312
289.247	-0.01202
289.617	0.01477
289.987	0.04589
290.356	-0.03559
290.726	0.04909
291.096	-0.00303
291.466	0.02448
291.836	-0.07629
292.206	0.02778
292.576	0.01445
292.946	0.05434
293.316	-0.00583
293.685	0.08111
294.055	-0.07596
294.425	-0.02164
294.795	0.08971
295.165	-0.04083
295.535	-0.0075
295.905	-0.06807
296.275	0.02274
296.644	0.02709
297.014	0.02881
297.384	-0.03448
297.754	-0.02273
298.124	-0.00302
298.494	0.01712
298.864	0.02217
299.234	0.05177
299.603	-0.09812
299.973	0.04351
300.343	-0.03061
300.713	0.01382
301.083	0.09734
301.453	-0.01081
301.823	0.05302
302.193	-0.09173
302.563	0.06098
302.932	0.03605
303.302	-0.02339
303.672	-0.04954
304.042	-0.04621
304.412	-0.03211
304.782	0.00405
305.152	-0.07218
305.522	0.0165
305.891	0.04129
306.261	-0.00562
306.631	-0.08192
307.001	-0.04922
307.371	0.02938
307.741	0.00233
308.111	0.10089
308.481	0.00147
308.851	0.01474
309.22	0.03754
309.59	-0.01383
309.96	0.02034
310.33	0.06774
310.7	-0.15781
311.07	0
311.44	-0.07471
311.81	-0.08034
312.179	-0.0692
312.549	-0.07357
312.919	-0.01419
313.289	0.18512
313.659	-0.00138
314.029	0.00376
314.399	-0.05884
314.769	0.00881
315.138	0.11815
315.508	-0.0226
315.878	-0.03725
316.248	-0.00702
316.618	-0.04855
316.988	0.06186
317.358	-0.00205
317.728	0.01655
318.098	0.042
318.467	0.09462
318.837	-0.02315
319.207	0.06264
319.577	-0.03937
319.947	-0.00638
320.317	0.00576
320.687	-0.06889
321.057	-0.03539
321.426	-0.00357
321.796	0.01934
322.166	0.02103
322.536	0.02397
322.906	0.00105
323.276	0.00616
323.646	0.04237
324.016	0.04943
324.385	-0.06147
324.755	-0.07855
325.125	-0.05743
325.495	-0.06732
325.865	-0.01302
326.235	-0.08374
326.605	-0.04971
326.975	0.01736
327.345	-0.01991
327.714	-0.00281
328.084	0.03935
328.454	-0.03182
328.824	0.07206
329.194	-0.03112
329.564	0.03101
329.934	-0.00297
330.304	0.03152
330.673	0.04109
331.043	-0.054
331.413	0.0145
331.783	0.0125
332.153	-0.00977
332.523	-0.07309
332.893	-0.06635
333.263	0.00739
333.633	0.01183
334.002	-0.04553
334.372	-0.02953
334.742	-0.03041
335.112	-0.09114
335.482	0.04751
335.852	0.03228
336.222	0.09498
336.592	-0.03334
336.961	-0.00989
337.331	-0.0186
337.701	-0.01357
338.071	-0.07338
338.441	0.02804
338.811	0.00134
339.181	0.07841
339.551	0.0302
339.921	-0.00428
340.29	0.07566
340.66	-0.03528
341.03	-0.10794
341.4	-0.07089
341.77	-0.04883
342.14	-0.02675
342.51	0.00972
342.88	-0.00347
343.249	-0.07372
343.619	-0.15659
343.989	-0.04868
344.359	0.0357
344.729	-0.04759
345.099	-0.05597
345.469	-0.08531
345.839	0.02463
346.208	0.01757
346.578	-0.05375
346.948	-0.00659
347.318	0.02682
347.688	-0.021
348.058	0.05142
348.428	0.04408
348.798	0.04251
349.168	0.04991
349.537	0.00726
349.907	-0.026
350.277	-0.036
350.647	-0.16912
351.017	-0.00532
351.387	-0.02435
351.757	-0.06517
352.127	-0.03221
352.496	0.00342
352.866	-0.15883
353.236	-0.07805
353.606	-0.09619
353.976	-0.097
354.346	-0.07217
354.716	0.01221
355.086	0.01609
355.456	-0.04963
355.825	-0.01109
356.195	0.05242
356.565	-0.03031
356.935	-0.11763
