# Supplementary material for: Reconfigurable multi-component micromachines driven by optoelectronic tweezers
Source: Nat Commun. 2021 Sep 9;12:5349. doi: 10.1038/s41467-021-25582-8 (PMC8429428; doi:10.1038/s41467-021-25582-8)
Supplement: Supplementary file 19 — Source Data [file 41467_2021_25582_MOESM19_ESM.zip › source data/figureS5d.xlsx]

## Sheet: Sheet1
X (um)	Z（um）
0	-0.15167
0.36988	-0.065
0.73976	-0.09239
1.10964	-0.1004
1.47952	-0.10564
1.8494	-0.12478
2.21929	-0.13032
2.58917	-0.10884
2.95905	-0.09129
3.32893	-0.05856
3.69881	0
4.06869	-0.08748
4.43857	-0.07854
4.80845	-0.15077
5.17833	-0.06637
5.54821	-0.11651
5.91809	-0.0822
6.28797	-0.0801
6.65786	-0.01905
7.02774	-0.03695
7.39762	-0.06783
7.7675	-0.14631
8.13738	-0.00611
8.50726	-0.03905
8.87714	-0.1586
9.24702	-0.15042
9.6169	-0.10295
9.98678	0.000643325
10.3567	-0.1088
10.7265	-0.09826
11.0964	-0.08253
11.4663	-0.06362
11.8362	-0.13613
12.2061	-0.09137
12.576	-0.11609
12.9458	-0.11993
13.3157	-0.22208
13.6856	-0.07578
14.0555	-0.00561
14.4253	-0.09898
14.7952	-0.12022
15.1651	-0.07316
15.535	-0.01104
15.9049	-0.18251
16.2748	-0.11472
16.6446	-0.06903
17.0145	-0.03884
17.3844	-0.15249
17.7543	-0.04769
18.1242	-0.14953
18.494	-0.08496
18.8639	-0.1074
19.2338	-0.09342
19.6037	-0.07105
19.9736	-0.07344
20.3435	-0.1282
20.7133	-0.08531
21.0832	-0.11374
21.4531	-0.0675
21.823	-0.0885
22.1928	-0.14573
22.5627	-0.0264
22.9326	-0.03666
23.3025	-0.11529
23.6724	-0.10163
24.0422	-0.06136
24.4121	-0.02083
24.782	-0.0364
25.1519	-0.03639
25.5218	-0.04967
25.8917	-0.08618
26.2615	-0.13399
26.6314	-0.10812
27.0013	-0.08099
27.3712	-0.12526
27.7411	-0.10906
28.1109	-0.08271
28.4808	-0.06717
28.8507	-0.0599
29.2206	-0.06379
29.5905	-0.0858
29.9603	-0.11435
30.3302	-0.06594
30.7001	-0.03236
31.07	-0.06382
31.4399	-0.04015
31.8098	-0.05712
32.1796	-0.06312
32.5495	-0.0098
32.9194	-0.17712
33.2893	0.00016144
33.6592	-0.14178
34.029	-0.06953
34.3989	-0.00607
34.7688	-0.15696
35.1387	-0.07935
35.5086	-0.08591
35.8784	-0.08134
36.2483	-0.04482
36.6182	-0.1164
36.9881	-0.05917
37.358	-0.1313
37.7278	-0.05888
38.0977	-0.07618
38.4676	0.0435
38.8375	-0.14987
39.2074	-0.15429
39.5772	-0.16358
39.9471	-0.11571
40.317	-0.13344
40.6869	-0.09697
41.0568	-0.07356
41.4267	-0.12501
41.7965	-0.01827
42.1664	-0.08848
42.5363	-0.10052
42.9062	-0.06131
43.2761	-0.24113
43.6459	-0.08946
44.0158	-0.1869
44.3857	-0.14005
44.7556	-0.14737
45.1255	-0.05154
45.4954	-0.12998
45.8652	0.02963
46.2351	-0.11905
46.605	-0.14982
46.9749	-0.04143
47.3447	-0.19594
47.7146	-0.12271
48.0845	-0.15875
48.4544	-0.12771
48.8243	-0.06212
49.1942	-0.04673
49.564	-0.18542
49.9339	-0.14602
50.3038	-0.13619
50.6737	-0.2019
51.0436	-0.08672
51.4134	-0.07903
51.7833	-0.04477
52.1532	-0.12481
52.5231	-0.12633
52.893	-0.05111
53.2628	-0.11637
53.6327	-0.10257
54.0026	-0.05959
54.3725	-0.04995
54.7424	-0.06755
55.1123	-0.08739
55.4821	-0.05244
55.852	-0.18357
56.2219	-0.06871
56.5918	-0.10595
56.9616	-0.05921
57.3315	-0.08847
57.7014	-0.11133
58.0713	-0.21005
58.4412	-0.05836
58.8111	-0.12132
59.1809	-0.11034
59.5508	-0.15692
59.9207	-0.112
60.2906	-0.07277
60.6605	-0.18398
61.0303	-0.18926
61.4002	-0.15237
61.7701	-0.10214
62.14	-0.15919
62.5099	-0.1056
62.8798	-0.09904
63.2496	-0.06432
63.6195	-0.11195
63.9894	-0.16033
64.3593	-0.19371
64.7292	-0.01073
65.099	-0.19205
65.4689	-0.17495
65.8388	-0.07397
66.2087	-0.14327
66.5786	-0.08819
66.9484	-0.06482
67.3183	-0.04696
67.6882	0.00953
68.0581	-0.15215
68.428	-0.17131
68.7978	-0.03494
69.1677	-0.15886
69.5376	-0.20205
69.9075	-0.1267
70.2774	-0.13064
70.6472	-0.07451
71.0171	-0.01597
71.387	-0.13275
71.7569	-0.1313
72.1268	-0.1023
72.4967	0.0622
72.8665	-0.06296
73.2364	-0.19291
73.6063	-0.14491
73.9762	-0.13993
74.3461	-0.09389
74.7159	-0.19816
75.0858	-0.08394
75.4557	-0.10047
75.8256	-0.14831
76.1955	-0.14748
76.5653	-0.07832
76.9352	-0.20845
77.3051	-0.1334
77.675	-0.10547
78.0449	-0.17112
78.4147	-0.12178
78.7846	-0.14503
79.1545	-0.14158
79.5244	-0.16867
79.8943	-0.02105
80.2641	-0.12265
80.634	-0.02021
81.0039	-0.15481
81.3738	-0.08577
81.7437	-0.00908
82.1136	0.00122
82.4834	-0.06723
82.8533	0.00387
83.2232	-0.00567
83.5931	0.03372
83.963	0.04343
84.3328	0.13868
84.7027	0.22911
85.0726	0.1504
85.4425	0.30859
85.8124	0.3237
86.1822	0.47314
86.5521	0.51732
86.922	0.62904
87.2919	0.88959
87.6618	1.16086
88.0316	1.03204
88.4015	1.41753
88.7714	1.57356
89.1413	1.8732
89.5112	2.06902
89.8811	3.06316
90.2509	3.64269
90.6208	9.19787
90.9907	16.6889
91.3606	21.193
91.7305	23.0227
92.1003	19.7588
92.4702	21.0915
92.8401	20.5148
93.21	22.1314
93.5799	25.8179
93.9497	24.7392
94.3196	24.1177
94.6895	23.7744
95.0594	23.5349
95.4293	27.8994
95.7991	27.1811
96.169	28.7105
96.5389	28.0631
96.9088	28.6774
97.2787	28.7263
97.6485	28.8026
98.0184	28.8471
98.3883	28.7877
98.7582	28.7814
99.1281	28.6511
99.498	28.9984
99.8678	29.3488
100.238	28.7638
100.608	29.0367
100.977	28.9359
101.347	29.0347
101.717	29.21
102.087	29.1246
102.457	29.3035
102.827	29.3174
103.197	29.1503
103.567	29.1934
103.937	29.4651
104.306	29.3515
104.676	29.4387
105.046	29.1354
105.416	29.2641
105.786	29.1519
106.156	29.3268
106.526	29.3872
106.896	29.3392
107.265	29.4375
107.635	29.503
108.005	29.2753
108.375	29.244
108.745	29.2533
109.115	28.9691
109.485	29.1154
109.855	29.3049
110.225	29.1601
110.594	29.4009
110.964	29.2707
111.334	29.3098
111.704	29.0424
112.074	29.4377
112.444	29.4429
112.814	29.4286
113.184	29.3104
113.553	29.1349
113.923	29.2577
114.293	29.4306
114.663	29.1738
115.033	29.4334
115.403	29.2339
115.773	29.3775
116.143	29.2128
116.512	29.3471
116.882	29.488
117.252	29.2312
117.622	29.2797
117.992	29.274
118.362	29.1951
118.732	29.4018
119.102	29.018
119.472	29.3958
119.841	29.2339
120.211	29.5148
120.581	29.3206
120.951	29.2591
121.321	29.2501
121.691	29.2584
122.061	29.3762
122.431	29.2063
122.8	29.1223
123.17	29.3073
123.54	29.4486
123.91	29.3168
124.28	29.4455
124.65	29.2484
125.02	29.1439
125.39	29.1454
125.759	29.1126
126.129	29.377
126.499	29.4555
126.869	29.2492
127.239	29.2461
127.609	29.2417
127.979	29.2238
128.349	29.3981
128.719	29.2039
129.088	29.4171
129.458	29.1767
129.828	29.278
130.198	29.3387
130.568	29.4456
130.938	29.272
131.308	29.09
131.678	29.243
132.047	29.3476
132.417	29.2023
132.787	29.3804
133.157	29.3636
133.527	29.3221
133.897	29.3066
134.267	29.2687
134.637	29.1246
135.007	29.3463
135.376	29.3384
135.746	28.9245
136.116	29.3498
136.486	29.3362
136.856	29.5187
137.226	29.3889
137.596	29.3023
137.966	29.0541
138.335	29.234
138.705	29.2674
139.075	29.3624
139.445	29.3281
139.815	29.1225
140.185	29.2804
140.555	29.2791
140.925	29.2503
141.294	29.4938
141.664	29.0905
142.034	29.106
142.404	28.8194
142.774	29.2665
143.144	29.3313
143.514	29.0603
143.884	29.5825
144.254	29.4483
144.623	29.1212
144.993	29.2959
145.363	29.2853
145.733	29.3577
146.103	29.154
146.473	28.9949
146.843	29.1688
147.213	29.167
147.582	29.3429
147.952	29.1703
148.322	29.1779
148.692	29.4257
149.062	29.2041
149.432	29.2176
149.802	29.4138
150.172	29.1836
150.542	29.4493
150.911	29.5242
151.281	29.1962
151.651	29.3255
152.021	29.3565
152.391	29.4988
152.761	29.3943
153.131	29.3762
153.501	29.4656
153.87	29.2403
154.24	29.3717
154.61	29.3709
154.98	29.3433
155.35	29.4607
155.72	29.4525
156.09	29.3276
156.46	29.381
156.829	29.4085
157.199	29.4523
157.569	29.5493
157.939	29.4015
158.309	29.3393
158.679	29.3926
159.049	29.5068
159.419	29.265
159.789	29.3495
160.158	29.6144
160.528	29.3897
160.898	29.4509
161.268	29.2838
161.638	29.1732
162.008	29.5907
162.378	29.378
162.748	29.4399
163.117	29.3898
163.487	29.5384
163.857	29.2924
164.227	29.2992
164.597	29.3461
164.967	29.4257
165.337	29.4827
165.707	29.6
166.077	29.3833
166.446	29.1986
166.816	29.4505
167.186	29.5259
167.556	29.3747
167.926	29.3586
168.296	29.4412
168.666	29.4901
169.036	29.3548
169.405	29.3811
169.775	29.162
170.145	29.2188
170.515	29.2801
170.885	29.5423
171.255	29.3382
171.625	29.4928
171.995	29.5172
172.364	29.6203
172.734	29.486
173.104	29.4423
173.474	29.3484
173.844	29.3253
174.214	29.5412
174.584	29.5581
174.954	29.4875
175.324	29.5719
175.693	29.5585
176.063	29.6124
176.433	29.3054
176.803	29.5275
177.173	29.4695
177.543	29.5892
177.913	29.3348
178.283	29.425
178.652	29.3755
179.022	29.6285
179.392	29.628
179.762	29.5566
180.132	29.4502
180.502	29.38
180.872	29.4309
181.242	29.5248
181.612	29.5702
181.981	29.4587
182.351	29.4102
182.721	29.5503
183.091	29.3923
183.461	29.6699
183.831	29.2618
184.201	29.2871
184.571	29.6396
184.94	29.3444
185.31	29.4715
185.68	29.5333
186.05	29.5425
186.42	29.43
186.79	29.3388
187.16	29.3736
187.53	29.2303
187.899	29.4755
188.269	29.2865
188.639	29.6271
189.009	29.3305
189.379	29.4612
189.749	29.2192
190.119	29.1613
190.489	29.1689
190.859	29.3822
191.228	29.4478
191.598	29.3984
191.968	29.2294
192.338	29.1775
192.708	29.3581
193.078	29.3721
193.448	29.4525
193.818	29.4477
194.187	29.3178
194.557	29.2794
194.927	29.494
195.297	29.563
195.667	29.1524
196.037	29.7769
196.407	29.7135
196.777	29.4676
197.147	29.6881
197.516	29.5931
197.886	30.1298
198.256	29.722
198.626	29.4926
198.996	29.1025
199.366	29.3633
199.736	29.0333
200.106	29.149
200.475	29.6222
200.845	28.2852
201.215	29.9375
201.585	27.3285
206.763	24.4704
208.243	15.5335
208.613	14.6075
208.983	13.6764
209.353	10.8165
209.722	9.75593
210.092	5.51601
210.462	2.82718
210.832	1.15671
211.202	0.59672
211.572	0.29935
211.942	-0.06338
212.312	-0.07554
212.681	-0.36984
213.051	-0.23887
213.421	-0.33286
213.791	-0.32607
214.161	-0.32527
214.531	-0.3267
214.901	-0.307
215.271	-0.3653
215.641	-0.38772
216.01	-0.37897
216.38	-0.32671
216.75	-0.3968
217.12	-0.30506
217.49	-0.29994
217.86	-0.31063
218.23	-0.28926
218.6	-0.34515
218.969	-0.27745
219.339	-0.19427
219.709	-0.30669
220.079	-0.29467
220.449	-0.33843
220.819	-0.23127
221.189	-0.16435
221.559	-0.28348
221.929	-0.31038
222.298	-0.27365
222.668	-0.26514
223.038	-0.30953
223.408	-0.20345
223.778	-0.30812
224.148	-0.28396
224.518	-0.26041
224.888	-0.316
225.257	-0.25801
225.627	-0.30162
225.997	-0.16299
226.367	-0.25373
226.737	-0.33334
227.107	-0.26191
227.477	-0.29957
227.847	-0.27645
228.216	-0.28554
228.586	-0.29377
228.956	-0.22412
229.326	-0.23615
229.696	-0.34086
230.066	-0.27241
230.436	-0.31817
230.806	-0.27298
231.176	-0.2998
231.545	-0.28687
231.915	-0.26853
232.285	-0.25916
232.655	-0.25931
233.025	-0.30904
233.395	-0.26329
233.765	-0.31305
234.135	-0.31236
234.504	-0.37168
234.874	-0.31313
235.244	-0.37527
235.614	-0.25858
235.984	-0.2519
236.354	-0.28136
236.724	-0.28339
237.094	-0.26329
237.464	-0.35888
237.833	-0.32819
238.203	-0.29898
238.573	-0.21491
238.943	-0.2666
239.313	-0.18133
239.683	-0.25584
240.053	-0.23479
240.423	-0.16897
240.792	-0.24951
241.162	-0.25226
241.532	-0.28988
241.902	-0.3102
242.272	-0.33905
242.642	-0.27187
243.012	-0.21602
243.382	-0.257
243.751	-0.27719
244.121	-0.23154
244.491	-0.21598
244.861	-0.31525
245.231	-0.22997
245.601	-0.26543
245.971	-0.2489
246.341	-0.25079
246.711	-0.29188
247.08	-0.30265
247.45	-0.24123
247.82	-0.27416
248.19	-0.20549
248.56	-0.29614
248.93	-0.34149
249.3	-0.24376
249.67	-0.26872
250.039	-0.25309
250.409	-0.24384
250.779	-0.26849
251.149	-0.27691
251.519	-0.3101
251.889	-0.21654
252.259	-0.29719
252.629	-0.29818
252.999	-0.21448
253.368	-0.24613
253.738	-0.30323
254.108	-0.29284
254.478	-0.31398
254.848	-0.25934
255.218	-0.28502
255.588	-0.23596
255.958	-0.29242
256.327	-0.20827
256.697	-0.31076
257.067	-0.30242
257.437	-0.3075
257.807	-0.27851
258.177	-0.21951
258.547	-0.24875
258.917	-0.29105
259.286	-0.28386
259.656	-0.23187
260.026	-0.27419
260.396	-0.27103
260.766	-0.24488
261.136	-0.33576
261.506	-0.22454
261.876	-0.30268
262.246	-0.31906
262.615	-0.21403
262.985	-0.29595
263.355	-0.25005
263.725	-0.30963
264.095	-0.29588
264.465	-0.20389
264.835	-0.29591
265.205	-0.31164
265.574	-0.23163
265.944	-0.17481
266.314	-0.26369
266.684	-0.24313
267.054	-0.21275
267.424	-0.18999
267.794	-0.20801
268.164	-0.21849
268.534	-0.19275
268.903	-0.21574
269.273	-0.28395
269.643	-0.21999
270.013	-0.09508
270.383	-0.1908
270.753	-0.15283
271.123	0.06084
271.493	0.13233
271.862	0.15334
272.232	0.1793
272.602	0.44492
272.972	0.33156
273.342	0.43802
273.712	0.55387
274.082	0.58069
274.452	0.94761
274.821	1.26064
275.191	1.07939
275.561	1.06443
275.931	1.29825
276.301	1.57914
276.671	2.56762
277.041	8.61606
277.411	14.1225
284.068	26.0971
285.918	25.8054
286.288	27.5783
286.658	28.1831
287.028	29.3741
287.397	28.3391
287.767	28.5775
288.137	28.5959
288.507	28.1519
288.877	29.3433
289.247	29.2665
289.617	29.1878
289.987	28.6078
290.356	29.8376
290.726	30.0216
291.096	29.2691
291.466	29.099
291.836	29.2413
292.206	28.8903
292.576	29.3433
292.946	29.1815
293.316	28.9128
293.685	29.416
294.055	29.2936
294.425	29.4745
294.795	29.354
295.165	29.2667
295.535	29.3649
295.905	29.2981
296.275	29.4065
296.644	29.2452
297.014	29.4233
297.384	29.2532
297.754	29.5243
298.124	29.3503
298.494	29.4845
298.864	29.4278
299.234	29.4646
299.603	29.3993
299.973	29.4437
300.343	29.185
300.713	29.5017
301.083	29.3277
301.453	29.3386
301.823	29.462
302.193	29.4521
302.563	29.1518
302.932	29.8108
303.302	29.3682
303.672	29.4769
304.042	29.5303
304.412	29.4324
304.782	29.4351
305.152	29.3559
305.522	29.3054
305.891	29.5527
306.261	29.576
306.631	29.5391
307.001	29.3503
307.371	29.5782
307.741	29.6549
308.111	29.702
308.481	29.521
308.851	29.3728
309.22	29.3154
309.59	29.5228
309.96	29.4138
310.33	29.6518
310.7	29.6538
311.07	29.6854
311.44	29.7062
311.81	29.5558
312.179	29.5315
312.549	29.4118
312.919	29.3047
313.289	29.3416
313.659	29.6405
314.029	29.5256
314.399	29.5396
314.769	29.4833
315.138	29.3594
315.508	29.2568
315.878	29.4579
316.248	29.5065
316.618	29.6881
316.988	29.5331
317.358	29.3125
317.728	29.3755
318.098	29.6858
318.467	29.3301
318.837	29.6597
319.207	29.4345
319.577	29.2777
319.947	29.5422
320.317	29.4476
320.687	29.6031
321.057	29.1968
321.426	29.531
321.796	29.3235
322.166	29.5601
322.536	29.4694
322.906	29.4043
323.276	29.342
323.646	29.5792
324.016	29.4647
324.385	29.6161
324.755	29.6233
325.125	29.3158
325.495	29.4663
325.865	29.585
326.235	29.4171
326.605	29.3696
326.975	29.7994
327.345	29.2622
327.714	29.3245
328.084	29.743
328.454	29.3208
328.824	29.2583
329.194	29.3551
329.564	29.36
329.934	29.5182
330.304	29.3442
330.673	29.6003
331.043	29.5156
331.413	29.4488
331.783	29.312
332.153	29.2834
332.523	29.4909
332.893	29.572
333.263	29.2017
333.633	29.3889
334.002	29.4846
334.372	29.3234
334.742	29.3191
335.112	29.5592
335.482	29.2199
335.852	29.4202
336.222	29.2122
336.592	29.261
336.961	29.6358
337.331	29.6266
337.701	29.1016
338.071	29.5867
338.441	29.5741
338.811	29.3469
339.181	29.3764
339.551	29.7036
339.921	29.1891
340.29	29.6043
340.66	29.6112
341.03	29.4949
341.4	29.21
341.77	29.2489
342.14	29.5889
342.51	29.5411
342.88	29.4107
343.249	29.2074
343.619	29.2921
343.989	29.4791
344.359	29.361
344.729	29.0532
345.099	28.9312
345.469	29.3379
345.839	29.4115
346.208	29.3713
346.578	29.428
346.948	29.3305
347.318	29.4716
347.688	29.3743
348.058	29.3569
348.428	29.4452
348.798	29.3872
349.168	29.549
349.537	29.5402
349.907	29.2423
350.277	29.3801
350.647	29.3284
351.017	29.2755
351.387	29.1282
351.757	29.7091
352.127	29.4119
352.496	29.0963
352.866	28.9351
353.236	29.1969
353.606	29.009
353.976	29.6555
354.346	29.1407
354.716	29.1228
355.086	29.5471
355.456	29.597
355.825	29.0328
356.195	29.1623
356.565	29.8838
356.935	29.1067
357.305	29.3836
357.675	29.6654
358.045	28.7339
358.415	29.327
358.784	29.2887
359.154	29.5588
359.524	29.4702
359.894	29.1095
360.264	29.9857
360.634	29.1152
361.004	29.0553
361.374	29.549
361.743	30.0216
362.113	29.2219
362.483	29.4145
362.853	29.5634
363.223	29.5467
363.593	29.3434
363.963	29.9488
364.333	29.5468
364.703	29.6068
365.072	29.7467
365.442	29.4113
365.812	29.4961
366.182	29.2636
366.552	29.3845
366.922	29.0932
367.292	29.3031
367.662	29.1368
368.031	29.2041
368.401	29.0264
368.771	29.026
369.141	29.4167
369.511	29.4192
369.881	28.9434
370.251	29.4549
370.621	29.4189
370.991	29.1126
371.36	29.5334
371.73	29.3042
372.1	29.5192
372.47	29.5459
372.84	29.2009
373.21	29.3594
373.58	29.3341
373.95	29.1849
374.319	29.2147
374.689	29.2488
375.059	29.3487
375.429	29.1646
375.799	28.6873
376.169	28.9962
376.539	29.2145
376.909	29.5751
377.278	29.3179
377.648	29.5432
378.018	29.0251
378.388	29.0913
378.758	29.3766
379.128	29.7411
379.498	29.6614
379.868	29.2217
380.238	29.006
380.607	29.3499
380.977	29.6817
381.347	29.7816
381.717	29.6649
382.087	29.7656
382.457	29.3417
382.827	29.6616
383.197	29.5418
383.566	29.4815
383.936	29.5586
384.306	29.6269
384.676	30.2755
385.046	29.3313
385.416	29.1831
385.786	29.4776
386.156	29.415
386.525	29.3813
386.895	29.6526
387.265	28.9649
387.635	29.9429
388.005	28.9887
388.375	28.9779
388.745	29.7253
389.115	30.438
389.485	31.4705
389.854	29.2932
390.224	30.4477
390.594	29.3294
390.964	28.1878
391.334	28.0715
391.704	30.3166
392.074	29.5904
392.444	29.5305
392.813	27.8892
393.183	26.1228
393.553	21.0909
393.923	23.273
394.293	24.7947
394.663	23.5926
395.033	21.8781
395.403	22.2909
395.773	16.4763
396.142	13.1401
396.512	10.3095
396.882	5.55958
397.252	3.26451
397.622	1.72736
397.992	0.82446
398.362	0.58255
398.732	0.59822
399.101	0.55549
399.471	0.31155
399.841	0.20182
400.211	0.15601
400.581	0.19217
400.951	0.10523
401.321	0.17001
401.691	0.0467
402.06	0.12025
402.43	0.05686
402.8	-0.03258
403.17	-0.0046
403.54	-0.13586
403.91	-0.00424
404.28	-0.11917
404.65	-0.09801
405.02	-0.03202
405.389	-0.12492
405.759	-0.13991
406.129	-0.2059
406.499	-0.00773
406.869	-0.09053
407.239	-0.0855
407.609	-0.06879
407.979	-0.05796
408.348	-0.05209
408.718	-0.12309
409.088	-0.02819
409.458	-0.06603
409.828	-0.05049
410.198	0.0528
410.568	-0.08425
410.938	-0.13071
411.308	0.04449
411.677	-0.01866
412.047	-0.03838
412.417	-0.08819
412.787	-0.00672
413.157	-0.08099
413.527	0.00222
413.897	-0.12309
414.267	-0.12209
414.636	-0.0353
415.006	-0.15194
415.376	-0.10787
415.746	-0.09222
416.116	0.02151
416.486	-0.06338
416.856	-0.02101
417.226	-0.07498
417.595	0.0233
417.965	0.01593
418.335	-0.07328
418.705	-0.02958
419.075	-0.05935
419.445	-0.15425
419.815	-0.06653
420.185	-0.07455
420.555	0.07531
420.924	-0.00738
421.294	-0.05013
421.664	-0.04949
422.034	0.00322
422.404	-0.06315
422.774	-0.0656
423.144	-0.06335
423.514	-0.08788
423.883	-0.10946
424.253	-0.0862
424.623	-0.06106
424.993	0.07145
425.363	0.02815
425.733	-0.1069
426.103	-0.11975
426.473	-0.16488
426.842	-0.10981
427.212	-0.15539
427.582	-0.05103
427.952	-0.05064
428.322	-0.06791
428.692	-0.08436
429.062	-0.04121
429.432	-0.08799
429.802	-0.10571
430.171	-0.1388
430.541	-0.07709
430.911	-0.05754
431.281	-0.07476
431.651	-0.02243
432.021	-0.15116
432.391	-0.15371
432.761	-0.06937
433.13	-0.06916
433.5	-0.12503
433.87	-0.11674
434.24	-0.07689
434.61	-0.14197
434.98	-0.13886
435.35	-0.13765
435.72	-0.16173
436.09	-0.05395
436.459	-0.05732
436.829	-0.05607
437.199	-0.12585
437.569	0.03111
437.939	-0.05207
438.309	-0.18476
438.679	-0.01557
439.049	-0.1057
439.418	-0.03563
439.788	-0.08382
440.158	0.02329
440.528	-0.03319
440.898	-0.19
441.268	-0.15781
441.638	-0.10633
442.008	-0.0125
442.377	-0.16596
442.747	-0.03852
443.117	-0.01051
443.487	-0.07712
443.857	-0.10734
444.227	-0.18032
444.597	-0.132
444.967	-0.02776
445.337	-0.1501
445.706	-0.06365
446.076	-0.0876
446.446	-0.1003
446.816	-0.03221
447.186	-0.13004
447.556	-0.07435
447.926	-0.0438
448.296	-0.05865
448.665	-0.09014
449.035	-0.06506
449.405	-0.05209
449.775	-0.08805
450.145	-0.06556
450.515	-0.09873
450.885	-0.06727
451.255	-0.1027
451.625	-0.08059
451.994	-0.15993
452.364	-0.04218
452.734	0.00194
453.104	0.000162559
453.474	-0.10174
453.844	-0.12272
454.214	-0.05257
454.584	-0.09697
454.953	0.00747
455.323	-0.03592
455.693	-0.08391
456.063	-0.01434
456.433	0.07647
456.803	0.04828
457.173	0.0458
457.543	0.01864
457.913	-0.09066
458.282	-0.14781
458.652	0.0031
459.022	-0.08404
459.392	-0.01976
459.762	0.01674
460.132	-0.05249
460.502	-0.02779
460.872	-0.02649
461.241	0.05016
461.611	-0.02849
461.981	0.02466
462.351	-0.1312
462.721	0.01924
463.091	0.01982
463.461	-0.05271
463.831	-0.14748
464.2	-0.00396
464.57	-0.06755
464.94	-0.13394
465.31	0.02126
465.68	-0.09414
466.05	-0.02764
466.42	-0.0028
466.79	-0.05919
467.16	0.03087
467.529	-0.12687
467.899	-0.0354
468.269	-0.08894
468.639	-0.03781
469.009	-0.02335
469.379	-0.04469
469.749	-0.00201
470.119	-0.08337
470.488	-0.03954
470.858	-0.08196
471.228	-0.10355
471.598	-0.04756
471.968	-0.12188
472.338	-0.10016
472.708	-0.1688
473.078	0
473.448	-0.00956
473.817	-0.02202
474.187	-0.08538
474.557	0.05979
474.927	-0.13859
475.297	-0.01937
475.667	0.04158
476.037	-0.10678
